# Supplementary material for: Horizontal gene transfer of a chloroplast DnaJ-Fer protein to Thaumarchaeota and the evolutionary history of the DnaK chaperone system in Archaea
Source: BMC Evol Biol. 2012 Nov 26;12:226. doi: 10.1186/1471-2148-12-226 (PMC3564930; doi:10.1186/1471-2148-12-226)
Supplement: Additional file 1 — Table showing the taxonomic distribution of DnaJ-Fer, DnaK, DnaJ and GrpE proteins in Archaea. Numbers correspond to accession numbers in the NCBI Genpep database in the 92 complete genomes available in July 2011 and that of, 'Ca. Nitrosoarchaeum koreensis', a thaumarchaeotal genome available more recently. The two divergent sequences of DnaK and GrpE found in Methanococcus vannielii SB are underlined. [file 1471-2148-12-226-S1.xls]

## Sheet: Feuil2
TaxID	Organism	Group		DnaJ-Fer	GrpE	DnaK	DnaJ	Cluster
414004	Cenarchaeum symbiosum A	Group I.1a	Thaumarchaetoa	YP_875357	YP_876871	YP_876872	YP_876873	EKJ
436308	Nitrosopumilus maritimus SCM1	Group I.1a	Thaumarchaetoa	YP_001582358	YP_001581433	YP_001581434	YP_001581435	EKJ
886738	‘Candidatus Nitrosoarchaeum limnia SFB1’	Group I.1a	Thaumarchaeota	ZP_08256939	ZP_08258267	ZP_08258266	ZP_08258265	EKJ
1088740	'Candidatus Nitrosoarchaeum koreensis'	Group I.1a	Thaumarchaetoa	ZP_08668202	ZP_08667092	ZP_08667093	ZP_08667094	EKJ
926571	Nitrososphaera viennensis EN76	Group I.1b	Thaumarchaeota	(unpublished)	NA	NA	NA	NA
497727	‘Candidatus Nitrososphaera gargensis’	Group I.1b	Thaumarchaetoa	(unpublished)	ADK25989	ADK25988	ADK25990.1	EKJ
311458	‘Candidatus Caldiarchaeum subterraneum’		'Aigarchaeota'		BAJ47057	BAJ47058	BAJ47059	EKJ
64091	Halobacterium sp. NRC-1	Halobacteriales	Euryarchaeota		NP_279548	NP_279546	NP_279545	E-KJ
272569	Haloarcula marismortui ATCC 43049	Halobacteriales	Euryarchaeota		YP_137736	YP_137735	YP_137730	EK----J
348780	Natronomonas pharaonis DSM 2160	Halobacteriales	Euryarchaeota		YP_325771	YP_325772	YP_325835	EK / J
362976	Haloquadratum walsbyi DSM 16790	Halobacteriales	Euryarchaeota		YP_658356	YP_658357	YP_658358	EKJ
416348	Halorubrum lacusprofundi ATCC 49239	Halobacteriales	Euryarchaeota		YP_002565953	YP_002565354	YP_002565353	E / KJ
469382	Halogeometricum borinquense DSM 11551	Halobacteriales	Euryarchaeota		ZP_04000404	ZP_04000406	ZP_04000407	E-KJ
478009	Halobacterium salinarum R1	Halobacteriales	Euryarchaeota		YP_001688639	YP_001688637	YP_001688636	E-KJ
485914	Halomicrobium mukohataei DSM 12286	Halobacteriales	Euryarchaeota		YP_003178657	YP_003178658	YP_003178662	EK---J
519442	Halorhabdus utahensis DSM 12940	Halobacteriales	Euryarchaeota		YP_003129229	YP_003129230	YP_003129211	EK / J
543526	Haloterrigena turkmenica DSM 5511	Halobacteriales	Euryarchaeota		YP_003403571	YP_003403570	YP_003403568	EK-J
547559	Natrialba magadii ATCC 43099	Halobacteriales	Euryarchaeota		YP_003478805	YP_003478720	YP_003478719	E / KJ
889948	‘Candidatus Nanosalina sp. J07AB43’	Nanohaloarchaea	Euryarchaeota		EGQ43817	EGQ43816	EGQ43815	EKJ
889962	‘Candidatus Nanosalinarum sp. J07AB56’	Nanohaloarchaea	Euryarchaeota		EGQ40899	EGQ40898	EGQ40051	EK / J
323259	Methanospirillum hungatei JF-1	Methanomicrobiales	Euryarchaeota		YP_501625	YP_501624	YP_501623	EKJ
368407	Methanoculleus marisnigri JR1	Methanomicrobiales	Euryarchaeota		YP_001046977	YP_001046976	YP_001046975	EKJ
410358	Methanocorpusculum labreanum Z	Methanomicrobiales	Euryarchaeota		YP_001030381	YP_001030380	YP_001030379	EKJ
456442	'Candidatus Methanoregula boonei 6A8'	Methanomicrobiales	Euryarchaeota		YP_001404367	YP_001404368	YP_001404369	EKJ
456442	'Candidatus Methanoregula boonei 6A8’	Methanomicrobiales	Euryarchaeota		YP_001404765	YP_001404766	YP_001404767	EKJ
521011	Methanosphaerula palustris E1-9c	Methanomicrobiales	Euryarchaeota		YP_002466649	YP_002466650	YP_002466651	EKJ
521011	Methanosphaerula palustris E1-9c	Methanomicrobiales	Euryarchaeota		YP_002467356	YP_002467355	YP_002467354	EKJ
304371	Methanocella paludicola SANAE	Methanocellales	Euryarchaeota		YP_003357075	YP_003357074	YP_003357073	EKJ
351160	uncultured methanogenic archaeon RC-I	Methanocellales	Euryarchaeota		YP_684746	YP_684745	YP_684744	EKJ
188937	Methanosarcina acetivorans C2A	Methanosarcinales	Euryarchaeota		NP_616411	NP_616412	NP_616413	EKJ
192952	Methanosarcina mazei Go1 (NP_634529)	Methanosarcinales	Euryarchaeota		NP_634530	NP_634529	NP_634528	EKJ
259564	Methanococcoides burtonii DSM 6242	Methanosarcinales	Euryarchaeota		YP_565981	YP_565980	YP_565979	EKJ
269797	Methanosarcina barkeri str. Fusaro	Methanosarcinales	Euryarchaeota		YP_306887	YP_306886	YP_306885	EKJ
349307	Methanosaeta thermophila PT	Methanosarcinales	Euryarchaeota		YP_843162	YP_843161	YP_843160	EKJ
547558	Methanohalophilus mahii DSM 5219	Methanosarcinales	Euryarchaeota		YP_003542758	YP_003542757	YP_003542756	EKJ
224325	Archaeoglobus fulgidus DSM 4304	Archaeoglobales	Euryarchaeota
572546	Archaeoglobus profundus DSM 5631	Archaeoglobales	Euryarchaeota
589924	Ferroglobus placidus DSM 10642	Archaeoglobales	Euryarchaeota
439481	Aciduliprofundum boonei T469 (YP_003483718)	DHEV2	Euryarchaeota		YP_003483717.1	YP_003483718	YP_003483720.1	EK-J
263820	Picrophilus torridus DSM 9790	Thermoplasmatales	Euryarchaeota		YP_023617	YP_023618	YP_023619	EKJ
273075	Thermoplasma acidophilum DSM 1728	Thermoplasmatales	Euryarchaeota		NP_394545	NP_394546	NP_394547	EKJ
273116	Thermoplasma volcanium GSS1	Thermoplasmatales	Euryarchaeota		NP_111008	NP_111007	NP_111006	EKJ
333146	Ferroplasma acidarmanus fer1	Thermoplasmatales	Euryarchaeota		ZP_05571351	ZP_05571352	ZP_05571353	EKJ
425595	‘Candidatus Micrarchaeum acidiphilum ARMAN-2’	ARMAN	Euryarchaeota		EET90013	EET90012	EET90011	EKJ
662760	‘Candidatus Parvarchaeum acidiphilum ARMAN-4’	ARMAN	Euryarchaeota		EEZ92631	EEZ93272	EEZ93273	E / KJ
662762	‘Candidatus Parvarchaeum acidophilus ARMAN-5’	ARMAN	Euryarchaeota		EFD92431	EFD92430	EFD92429	EKJ
243232	Methanocaldococcus jannaschii DSM 2661	Methanococcales	Euryarchaeota
267377	Methanococcus maripaludis S2	Methanococcales	Euryarchaeota
402880	Methanococcus maripaludis C5	Methanococcales	Euryarchaeota
406327	Methanococcus vannielii SB	Methanococcales	Euryarchaeota		YP_001322618	YP_001322619		EK
419665	Methanococcus aeolicus Nankai-3	Methanococcales	Euryarchaeota
426368	Methanococcus maripaludis C7	Methanococcales	Euryarchaeota
444158	Methanococcus maripaludis C6	Methanococcales	Euryarchaeota
456320	Methanococcus voltae A3	Methanococcales	Euryarchaeota
573063	Methanocaldococcus infernus ME	Methanococcales	Euryarchaeota
573064	Methanocaldococcus fervens AG86	Methanococcales	Euryarchaeota
579137	Methanocaldococcus vulcanius M7	Methanococcales	Euryarchaeota
187420	Methanothermobacter thermautotrophicus str. Delta H	Methanobacteriales	Euryarchaeota		NP_276410	NP_276411	NP_276412	EKJ
339860	Methanosphaera stadtmanae DSM 3091	Methanobacteriales	Euryarchaeota		YP_448530	YP_448529	YP_448528	EKJ
420247	Methanobrevibacter smithii ATCC 35061	Methanobacteriales	Euryarchaeota		YP_001273681	YP_001273682	YP_001273683	EKJ
634498	Methanobrevibacter ruminantium M1	Methanobacteriales	Euryarchaeota		YP_003424780	YP_003424781	YP_003424782	EKJ
190192	Methanopyrus kandleri AV19	Methanopyrales	Euryarchaeota
69014	Thermococcus kodakarensis KOD1	Thermococcales	Euryarchaeota
70601	Pyrococcus horikoshii OT3	Thermococcales	Euryarchaeota
186497	Pyrococcus furiosus DSM 3638	Thermococcales	Euryarchaeota
246969	Thermococcus sp. AM4	Thermococcales	Euryarchaeota
272844	Pyrococcus abyssi GE5	Thermococcales	Euryarchaeota
523850	Thermococcus onnurineus NA1	Thermococcales	Euryarchaeota
593117	Thermococcus gammatolerans EJ3	Thermococcales	Euryarchaeota
604354	Thermococcus sibiricus MM 739	Thermococcales	Euryarchaeota
228908	Nanoarchaeum equitans Kin4-M	Nanoarchaeota	Euryarchaeota
272557	Aeropyrum pernix K1	Desulfurococcales	Crenarchaeota
399550	Staphylothermus marinus F1	Desulfurococcales	Crenarchaeota
415426	Hyperthermus butylicus DSM 5456	Desulfurococcales	Crenarchaeota
453591	Ignicoccus hospitalis KIN4/I	Desulfurococcales	Crenarchaeota
490899	Desulfurococcus kamchatkensis 1221n	Desulfurococcales	Crenarchaeota
591019	Staphylothermus hellenicus DSM 12710	Desulfurococcales	Crenarchaeota
633148	Thermosphaera aggregans DSM 11486	Desulfurococcales	Crenarchaeota
273057	Sulfolobus solfataricus P2	Sulfolobales	Crenarchaeota
273063	Sulfolobus tokodaii str. 7	Sulfolobales	Crenarchaeota
330779	Sulfolobus acidocaldarius DSM 639	Sulfolobales	Crenarchaeota
399549	Metallosphaera sedula DSM 5348	Sulfolobales	Crenarchaeota
419942	Sulfolobus islandicus Y.N.15.51	Sulfolobales	Crenarchaeota
425944	Sulfolobus islandicus L.D.8.5	Sulfolobales	Crenarchaeota
426118	Sulfolobus islandicus M.16.4	Sulfolobales	Crenarchaeota
427317	Sulfolobus islandicus M.14.25	Sulfolobales	Crenarchaeota
427318	Sulfolobus islandicus M.16.27	Sulfolobales	Crenarchaeota
429572	Sulfolobus islandicus L.S.2.15	Sulfolobales	Crenarchaeota
439386	Sulfolobus islandicus Y.G.57.14	Sulfolobales	Crenarchaeota
178306	Pyrobaculum aerophilum str. IM2	Thermoproteales	Crenarchaeota
340102	Pyrobaculum arsenaticum DSM 13514	Thermoproteales	Crenarchaeota
368408	Thermofilum pendens Hrk 5	Thermoproteales	Crenarchaeota
384616	Pyrobaculum islandicum DSM 4184	Thermoproteales	Crenarchaeota
397948	Caldivirga maquilingensis IC-167	Thermoproteales	Crenarchaeota
410359	Pyrobaculum calidifontis JCM 11548	Thermoproteales	Crenarchaeota
444157	Thermoproteus neutrophilus V24Sta	Thermoproteales	Crenarchaeota
374847	'Candidatus Korarchaeum cryptofilum OPF8'		Korarchaeota
